# Supplementary material for: Internalizing problems and suffering due to sensory symptoms in children and adolescents with and without autism spectrum disorder
Source: Front Psychol. 2022 Aug 5;13:872185. doi: 10.3389/fpsyg.2022.872185 (PMC9390977; doi:10.3389/fpsyg.2022.872185)
Supplement: Supplementary file 3 [file Data_Sheet_1.XLSX]

## Sheet: 201218dat_all
ID	gender	age	grade	respondent	class	diagnosis	group	AQ1	AQ2r	AQ3	AQ4r	AQ5r	AQ6r	AQ7r	AQ8	AQ9r	AQ10	AQ11	AQ12r	AQ13r	AQ14	AQ15	AQ16r	AQ17	AQ18r	AQ19r	AQ20r	AQ21r	AQ22r	AQ23r	AQ24	AQ25	AQ26r	AQ27	AQ28	AQ29	AQ30	AQ31	AQ32	AQ33r	AQ34	AQ35r	AQ36	AQ37	AQ38	AQ39r	AQ40	AQ41r	AQ42r
1056	2	14	8	Father	do not attend school			0	1	0	0	0	0	0	0	0	1	1	1	1	1	0	0	0	0	0	0	1	1	0	0	0	1	0	1	0	1	0	1	0	1	0	0	1	1	0	0	1	1
1061	2	14	8	Father	regular class		TD	0	1	1	1	1	1	0	1	0	0	0	1	0	0	1	0	0	0	1	0	0	0	1	0	0	0	0	1	1	1	0	0	0	0	0	0	1	0	1	1	1	0
1092	2	11	5	Father	regular class		TD	0	0	0	0	1	0	0	0	0	0	0	0	0	1	0	0	0	0	0	0	0	0	0	0	0	0	0	0	0	0	0	0	0	0	0	0	0	0	0	0	0	0
1098	2	10	5	Father	regular class		TD	1	0	0	0	0	0	0	0	0	0	0	0	0	0	1	0	0	0	0	0	0	0	0	0	0	0	0	0	1	1	0		0	0	0	0	0	0	0	0	1	0
1101	2	12	7	Father	regular class		TD	1	0	0	1	0	0	0	0	0	1	1	0	0	0	0	1	0	0	0	0	0	1	0	0	0	1	0	1	1	1	1	0	1	0	1	0	0	1	0	1	1	0
5031	2	10	4	Father	special needs class	ID		1	0	0	1	1	0	0	1	0	1	0	1	0	1	1	0	1	0	0	0	0	1	0	0	0	0	0	1	0	1	1	1	0	0	0	0	0	1	0	1	1	1
1001	1	13	8	Mother	regular class		TD	0	0	0	0	0	0	0	0	0	0	1	1	1	0	0	0	0	0	0	0	0	0	1	0	0	0	0	1	1	0	0	0	0	1	0	0	0	0	0	1	0	0
1002	1	6	1	Mother	regular class		TD	1	0	0	1	0	0	1	0	0	0	0	1	0	0	0	0	0	0	0	0	1	0	0	1	0	1	1	1	0	1	1	1	0	0	0	1	1	0	0	0	0	0
1003	1	11	6	Mother	regular class		TD	0	1	1	0	0	0	0	1	0	1	0	1	0	1	1	0	0	0	0	1	0	1	0	0	0	1	1	1	1	0	0	0	0	1	0	1	1	1	0	1	1	1
1004	2	11	6	Mother	regular class		TD	1	1	0	0	0	0	0	0	0	0	1	0	1	0	0	0	0	0	0	0	0	0	0	0	0	0	0	1	1	1	0	0	0	0	0	0	0	0	0	0	0	0
1005	1	13	8	Mother	regular class		TD	1	0	0	0	0	0	0	0	0	0	0	0	0	0	0	1	0	0	0	0	1	0	0	0	1	0	0	0	1	1	1	0	0	0	0	0	1	0	0	0	1	0
1006	2	14	9	Mother	regular class		TD	0	0	0	0	0	0	0	0	0	0	0	0	0	1	0	0	0	0	0	0	1	0	1	0	0	0	0	0	1	1	0	0	0	0	0	0	0	0	0	1	0	0
1010	1	12	7	Mother	regular class	developmental disorder		1	1	1	1	1	0	0	0	0	0	1	1	1	1	1	1	0	1	0	0	0	0	1	0	0	0	1	1	0	0	1	0	0	1	1	0	1	1	1	0	1	1
1011	1	7	2	Mother	regular class		TD	1	0	0	1	0	0	0	0	0	0	0	0	0	1	1	0	0	0	0	0	0	0	1	0	0	0	0	1	1	0	1	1	0	0	0	1	0	0	0	1	0	0
1012	2	10	4	Mother	regular class		TD	1	0	0	0	1	0	0	1	0	0	0	1	0	0	0	0	0	0	0	0	0	0	0	0	0	0	1	1	1	0	1	1	0	0	0	0	0	0	0	1	0	0
1013	2	8	3	Mother	regular class		TD	1	1	0	0	0	0	0	0	0	0	0	1	0	1	1	0	0	0	0	0	0	0	0	1	0	0	1	0	1	0	0	0	0	0	0	0	0	0	0	0	0	1
1014	2	13	7	Mother	regular class		TD	0	0	0	0	0	0	1	0	0	0	0	1	0	0	0	0	0	0	0	0	0	0	0	0	0	1	0	0	1	0	0	0	0	0	0	0	0	0	0	0	1	0
1015	2	11	6	Mother	regular class		TD	1	0	0	1	1	0	0	0	0	0	1	1	1	0	1	0	0	0	0	0	0	0	1	0	0	0	0	1	1	1	0	0	0	0	0	0	0	1	0	0	1	0
1016	2	14	8	Mother	regular class	LD		0	1	0	0	0	0	1	1	0	1	0	0	1	1	0	0	0	0	0	1	1	0	0	1	0	1	1	0	1	0	1	1	1	0	1	1	0	0	0	0	1	0
1017	1	13	8	Mother	regular class		TD	1	0	0	0	0	0	0	0	0	0	1	0	0	1	0	0	0	0	0	1	1	0	0	0	0	0	0	0		0	1	1	1	1	0	1	1	1	0	1	0	1
1018	2	10	5	Mother	regular class		TD	1	0	0	0	0	0	0	0	0	0	1	0	0	1	0	0	0	0	0	0	0	0	0	0	0	0	1	1	1	1	1	1	0	1	0	1	0	0	0	1	0	1
1019	2	11	6	Mother	regular class		TD	0	0	0	0	0	0	0	0	0	0	0	0	0	1	1	0	0	0	0	1	1	1	1	0	0	0	0	0	0	0	1	0	1	1	0	0	0	1	1	0	1	0
1020	1	14	9	Mother	regular class		TD	1	0	0	0	0	0	0	0	0	0	0	0	0	1	0	0	0	0	0	0	0	0	1	0	0	0	0	0	1	1	1	0	0	0	0	0	0	0	0	0	1	0
1021	2	15	9	Mother	regular class		TD	1	0	1	0	0	0	0	1	0	1	0	0	1	1	1	0	0	0	0	1	1	0	0	0	0	0	1	1	0	1	0	0	0	0	0	1	1	1	0	1	0	0
1022	1	12	7	Mother	regular class		TD	0	0	0	0	0	0	0	0	0	0	0	0	0	0	0	0	0	0	0	1	1	0	0	0	1	1	1	0	1	0	0	0	0	0	0	0	0	0	0	1	1	0
1023	1	8	3	Mother	special needs class	LD		0	0	0	1	0	0	0	0	0	0	0	1	0	0	1	1	0	1	0	0	0	0	0	0	0	0	0	1	0	1	1	1	0	1	0	0	0	0	1	0	0	1
1024	1	9	4	Mother	regular class		TD	0	0	0	0	0	0	0	1	0	0	1	0	0	1	1	0	0	0	0	0	1	0	0	0	1	0	0	1	1	1	0	1	0	0	0	1	0	1	0	0	0	0
1025	2	13	8	Mother	regular class		TD	1	0	0	0	0	0	0	0	0	0	1	1	1	0	1	0	0	0	0	0	1	0	1	0	1	0	1	1	1	1	0	0	1	0	0	1	0	0	0	0	1	0
1026	1	6	1	Mother	regular class		TD	0	0	1	1	0	1	1	0	1	1	0	1	0	0	1	1	0	1	1	0	0	0	1	0	1	1	1	1	0	0	1	1	1	0	1	0	0	0	1	0	1	0
1027	2	9	4	Mother	regular class	ADHD		1	0	0	1	0	0	0	0	0	0	0	0	1	0	1	0	0	0	0	0	0	0	0	0	0	0	0	0	0	1	0	0	0	0	0	0	1	0	0	0	0	0
1028	2	10	5	Mother	regular class		TD	0	1	0	1	1	0	0	0	0	0	1	1	1	0	0	0	0	0	0	0	1	0	0	1	0	0	0	1	1	1	0	1	0	0	0	0	0	0	1	1		0
1029	2	13	8	Mother	regular class		TD	1	0	0	0	1	0	0	0	0	0	0	1	0	1	0	0	0	1	0	0	0	0	0	1	0	0	0	1	1	1	0	1	1	0	0	0	0	0	0	1	1	0
1030	2	13	8	Mother	regular class		TD	0	0	0	0	0	0	0	0	0	1	1	1	1	0	0	0	0	0	0	0	0	0	0	0	0	1	0	1	0	0	0	0	0	0	0	0	0	1	0	0	1	0
1031	1	15	9	Mother	regular class		TD	1	0	0	0	0	0	0	0	0	0	0	0	1	0	1	0	0	0	0	0	0	0	1	0	0	0	0	0	1	0	0	0	0	0	0	0	0	0	0	1	1	0
1032	2	11	6	Mother	regular class		TD	0	1	0	1	1	1	1	1	1	0	0	0	0	0	1	1	0	0	1	1	1	0	0	0	1	1	1	1	0	1	0	0	0	0	1	0	1	0	1	1	0	1
1033	1	14	9	Mother	do not attend school			1	1	0	1	1	0	0	0	0	0	0	0	0	0	0	0	0	0	0	0	1	0	0	0	0	0	0	0	1	0	1	1	0	0	0	0	0	0	0	0	1	0
1034	2	9	3	Mother	do not attend school			0	0	0	0	0	0	0	0	0	0	0	1	0	0	0	0	0	0	0	0	0	0	0	0	0	0	0	0	1	1	0	0	0	0	0	0	0	0	0	0	0	0
1035	2	8	2	Mother	regular class		TD	1	0	0	1	0	0	0	0	0	0	1	0	0	0	0	0	0	0	0	0	1	1	0	0	0	0	0	0	0	1	1	1	0	0	0	0	1	0	0	0	0	0
1036	2	10	4	Mother	regular class		TD	0	0	1	0	0	0	0	1	0	1	1	0	0	1	1	0	0	0	0	0	0	0	0	1	1	0	1	1	1	1	1	1	1	1	0	1	1	1	0	0	0	0
1037	2	10	4	Mother	regular class		TD	1	0	0	0	0	0	0	0	0	0	0	1	1	0	1	0	0	0	0	0	0	0	1	0	0	0	0	0	1	1	0	0	0	0	0	0	0	0	0	0	0	0
1038	2	11	6	Mother	regular class		TD	0	1	1	1	0	0	0	0	0	0	1	1	0	1	0	0	0	0	0	0	0	0	0	0	1	0	0	1	1	1	1	0	0	0	0	1	0	0	0	0	0	1
1040	2	12	6	Mother	regular class		TD	1	0	1	1	0	0	1	1	0	1	0	1	0	0	1	0	0	0	0	0	0	1	0	0	0	1	0	1	1	0	1	0	0	1	0	1	0	1	0	0	1	1
1041	2	12	6	Mother	regular class		TD	1	1	0	1	1	0	0	0	0	0	1	1	1	0	0	0	0	0	0	0	0	0	0	1	1	0	0	1	1	1	0	1	0	0	0	0	0	0	0	0	0	0
1042	2	9	4	Mother	regular class		TD	0	1	0	1	1	1	0	0	1	0	0	1	1	0	0	0	0	0	1	0	0	0	0	0	0	0	0	1	1	1	0	1	0	0	0	0	0	0	0	0	0	0
1043	1	10	5	Mother	regular class		TD	1	0	1	0	0	0	0	0	1	0	1	0	0	1	0	0	0	0	0	0	1	1	1	0	0	0	0	0	1	1	1	0	0	1	0	0	0	0	0	1	1	0
1044	2	9	3	Mother	regular class & resource rooms			0	1	1	0	0	0	0	1	0	0	1	1	0	1	0	0	0	0	0	1	1	1	0	0	0	1	1	1	0	1	0	1	1	1	1	0	0	0	0	0	0	0
1045		11	5	Mother	regular class		TD	1	0	0	0	0	0	0	1	0	0	0	1	0	1	1	0	1	0	0	1	1	0	0	1	1	0	1	1	1	1	1	1	0	0	0	0	1	1	0	0	1	0
1046	2	7	1	Mother	regular class		TD	0	0	0	1	0	0	0	0	0	0	1	1	1	0	1	0	0	0	0	0	0	0	1	1	0	0	0	1	1	1	1	1	0	1	0	0	0	0	0	0	0	0
1055	1	14	8	Mother	regular class		TD	1	0	0	0	0	0	0	1	0	0	0	0	0	0	0	0	0	0	0	0	0	0	0	1	0	0	0	0	1	1	0	0	0	0	0	0	0	0	0	0	0	0
1057	1	8	3	Mother	regular class		TD	1	0	0	0	1	0	0	0	0	0	1	1	0	1	1	0	0	0	0	0	0	1	0	1	0	1	1	1	0	1	1	0	1	1	0	1	0	1	0	1	0	1
1062	1	8	3	Mother	regular class		TD	1	1	0	1	1	0	0	0	0	0	0	1	1	0	1	1	0	1	0	1	0	0	1	1	1	0	1	1	1	1	1	1	1	0	1	1	0	0	1	0	1	1
1063	2	9	3	Mother	regular class		TD	1	1	0	0	0	0	0	0	0	0	1	0	0	0	0	0	0	0	0	0	0	1	1	0	0	1	0	0	0	1	1	1	0	0	0	0	0	1	0	0	0	0
1064	1	13	8	Mother	regular class		TD	1	0	0	0	0	0	1	1	0	0	0	0	1	0	1	1	0	0	0	0	1	0	1	1	1	0	1	1	0	1	1	1	0	0	0	1	1	0	0	0	1	1
1065	2	8	2	Mother	regular class		TD	0	1	1	0	1	0	0	1	0	0	0	0	0	1	0	0	0	0	0	0	0	0	0	0	1	1	1	1	1	1	0		0	1	0	0	0	1	0	1	0	0
1066	2	12	6	Mother	regular class		TD	0	0	0	1	0	0	0	0	0	0	0	1	0	0	0	1	0	0	0	0	0	0	0	1	1	0	0	1	1	1	1	0	0	0	0	0	1	0	0	1	1	1
1067	1	7	2	Mother	regular class		TD	1	1	0	1	0	0	0	0	0	0	1	1	1	0	1	0	0	0	0	0	0	1	1	1	0	0	0	1	1	1	1	0	0	0	1	1	1	0	1	0	1	0
1068	1	13	8	Mother	regular class		TD	0	0	0	1	1	0	0	0	0	0	0	1	0	0	0	0	0	0	0	0	0	0	1	0	0	0	0	0	1	1	0	0	0	0	0	0	0	0	0	0	1	0
1069	1	10	5	Mother	regular class		TD	0	0	0	1	0	0	0	0	0	0	0	1	0	0	0	0	0	0	0	0	1	0	0	0	0	0	0	0	1	1	0	0	0	0	0	1	0	0	1	0	1	0
1070	1	6	1	Mother	regular class		TD	0	1	0	1	1	0	0	0	0	1	0	1	1	0	1	0	0	1	0	1	1	1	0	0	1	1	1	0	0	1	1	1	0	0	0	0	0	1	0	0	1	1
1071	1	8	3	Mother	regular class		TD	0	1	1	1	1	0	1	0	0	0	0	0	0	0	0	0	0	0	0	1	1	0	0	0	0	1	1	0	1	1	0		0	1	0	1	0	0	1	0	1	1
1073	1	12	7	Mother	regular class		TD	0	0	0	0	1	0	0	0	0	0	0	0	0	0	0	0	0	0	0	0	0	0	0	0	1	0	0	0	0	1	0	0	0	1	0	0	0	1	0	0	1	0
1075	2	12	7	Mother	regular class		TD	0	0	0	1	0	0	0	0	0	0	1	0	0	1	0	0	0	0	0	0	0	0	0	0	1	0	0	1	0	1	0	1	0	0	0	0	0	0	0	1	0	0
1076	2	8	3	Mother	regular class		TD	0	1	0	0	1	0	0	0	0	0	0	1	0	0	0	0	0	0	0	1	0	0	0	1	0	0	0	1	0	1	0	0	1	0	0	0	1	0	0	1	0	0
1077	2	8	2	Mother	regular class		TD	0	1	0	1	0	0	1	0	0	0	0	0	0	0	0	0	0	0	0	0	0	1	0	1	0	0	1	1	1	1	1	1	1	0	1	0	0	0	0	1	0	1
1078	2	11	5	Mother	regular class		TD	0	1	0	1	0	0	0	0	0	0	0	0	0	1	1	0	0	1	0	1	1	1	0	0	0	0	0	0	0	1	1	1	1	0	1	1	0	0	1	0	1	1
1079	2	8	2	Mother	regular class		TD	0	0	0	1	0	0	1	0	0	0	0	1	1	0	1	0	0	0	0	0	0	0	0	1	0	0	0	0	1	1	0	0	0	0	0	0	0	0	0	0	1	0
1080	2	10	5	Mother	regular class		TD	0	0		1	0	0	1	0	0	0	0	1	1	0	1	0	0	0	0	0	0	0	0	1	0	0	0	0	0	1	0	0	0	0	1	1	0	0	0	0	0	0
1081	2	13	7	Mother	regular class		TD	0	0	0	0	0	0	0	0	0	0	0	0	0	1	0	0	0	1	0	0	0	1	0	0	0	1	0	0	1	1	0	0	0	0	0	0	0	1	0	0	0	1
1082	1	6	1	Mother	regular class		TD	0	0	1	0	0	0	0	1	0	0	0	0	0	1	1	0	0	0	0	0	0	0	0	1	1	0	0	1	1	1	0	1	0	0	0	0	0	0	0	0	0	1
1083	2	8	3	Mother	regular class		TD	0	0	0	0	0	0	0	0	0	0	0	0	0	0	0	0	0	0	0	0	0	0	0	1	0	0	0	1	1	1	0	0	0	0	0	0	0	0	0	0	0	0
1084	2	13	8	Mother	regular class		TD	1	0	0	1	0	0	0	0	0	1	1	0	1	0	0	0	0	0	0	0	0	1	0	0	0	0	0	0	1	0	1	1	1	1	0	0	0	0	1	0	0	1
1085	2	10	4	Mother	regular class		TD	0	0	0	1	1	0	0	0	0	0	0	1	0	0	1	0	0	0	0	0	0	0	1	0	0	0	0	0	1	0	0	1	1	0	0	0	1	0	0	0	0	0
1086	1	13	8	Mother	regular class		TD	1	0	0	1	0	0	0	1	0	0	1	0	0	0	1	0	0	0	0	1	1	1	0	0	0	1	0	0	0	0	0	0	1	0	0	1	0	1	0	0	1	1
1087	1	9	3	Mother	regular class	ADHD		1	0	0	1	1	0	0	0	0	0	0	1	1	0	1	0	0	1	0	0	1	1	0	1	1	0	0	1	0	1	1	1	0	0	1	0	1	0	0	0	1	1
1088	2	6	1	Mother	regular class		TD	1	0	0	0	0	0	0	0	0	0	1	0	1	1	1	0	0	0	0	0	0	0	0	0	0	1	1	1	0	1	0	0	1	0	0	0	0	1	0	0	0	0
1089	2	7	1	Mother	regular class		TD	0	1	0	1	0	0	0	0	0	0	0	1	1	0	0	0	0	0	0	0	0	0	0	1	0	0	0	1	1	1	0	0	0	0	0	0	0	0	1	0	1	0
1090	2	13	8	Mother	regular class		TD	0	0	0	1	0	1	0	1	0	0	1	1	0	1	0	1	0	0	0	1	0	0	0	0	1	0	0	0	1	1	0	0	0	0	0	0	0	0	0	0	0	0
1091	2	10	5	Mother	regular class		TD	1	1	1	1	0	0	0	0	0	0	0	1	0	1	1	0	0	1	0	0	0	0	0	0	1	1	0	1	1	1	1	1	0	0	1	0	0		1	0	1	1
1093	1	12	7	Mother	regular class		TD	0	1	0	1	0	0	0	1	0	0	1	0	0	1	0	1	0	0	0	1	1	0	1	0	1	1	1	1	1	0	1	1	1	0	1	1	0	1	1	1	1	1
1094	2	10	4	Mother	regular class		TD	0	0	0	1	1	0	0	0	0	0	1	1	0	0	0	0	0	0	0	0	0	0	1	0	0	0	0	1	0	1	0	1	0	0	0	0	0	0	1	1	1	0
1095	2	13	8	Mother	regular class		TD	0	1	1	1	0	0	0	1	0	1	1	1	0	1	1	1	0	0	0	1	0	1	0	0	1	1	1	1	0	1	0	0	0	1	1	0	1	1	0	1	1	1
1096	2	12	1	Mother	regular class		TD	0	1	0	1	0	0	0	0	0	0	1	1	0	1	0	0	0	0	0	0	1	0	1	0	0	0	0	1	1	1	1	0	0	0	0	0	0	0	0	0	1	0
1097		11	6	Mother	regular class		TD	1	0	0	0	0	0	0	0	0	0	1	1	1	0	1	0	0	0	0	0	0	0	1	1	0	0	0	1	1	1	0	0	0	0	0	0	0	0	0	0	0	0
1099	2	9	4	Mother	regular class		TD	0	0	0	1	0	0	0	0	0	1	1	0	0	0	0	0	0	0	0	1	0	1	0	0	0	1	1	0	0	1	0	1	1	0	0	0	1	1	0	0	1	1
1100	1	14	9	Mother	regular class		TD	1	1	0	1	0	1	0	0	0	0	0	0	0	0	0	0	0	0	0	0	0	0	0	0	0	0	0	1	0	0	0	0	0	0	0	0	0	0	0	1	1	0
1102	2	9	4	Mother	regular class		TD	0	0	0	0	0	0	0	0	0	0	0	0	0	0	0	0	0	0	0	0	0	0	0	0	0	0	0	0	1	1	0	0	0	0	0	0	0	0	0	0	1	0
1103	2	8	2	Mother	regular class		TD	0	1	0	0	0	0	0	0	0	0	0	1	0	0	0	0	0	1	0	0	0	0	0	0	0	0	0	0	1	1	1	0	0	0	0	0	0	0	0	0	0	0
5005		11	6	Mother	regular class	ASD	ASD	1	1	1	1	1	1	1	1	1	1	1	1	0	1	1	1	0	0	1	1	0	0	1	1	1	1	1	0	1	1	1	1	0	1	1	1	1	1	1	1	1	1
5006	1	9	4	Mother	regular class	ASD，ADHD	ASD	1	0	1	1	0	0	0	1	0	1	1	0	1	0	1	0	0	0	0	1	1	1	0	1	0	1	1	1	0	0	1	1	1	0	1	1	1	1	1	1	1	1
5007	1	9	4	Mother	special needs school	ASD, ID	ASD	0	1	1	1	1	0	0	1	0	1	0	1	1	1	0	1	1	0	0	0	0	1	1	0	1	0	1	1	0	0	1	1	1	1	1	1	1	1	1	1	0	1
5008	2	11	6	Mother	special needs school	ASD	ASD	1	1	0	1	1	1	0	1	0	1	1	1	0	1	1	1	1	0	0	0	0	0	1	1	1	0	1	1	1	1	1	1	0	0	0	1	0	1	1	0	1	1
5009	1	14	9	Mother	special needs class	ASD, ADHD	ASD	1	0	0	0	1	0	1	1	0	1	1	1	0	1	1	1	0	0	0	0	1	1	0	0	1	1	0	0	0	1	0	1	0	0	0	0	1	1	0	1	1	1
5010	1	8	3	Mother	regular class	ASD, ID	ASD	1	1	0	1	1	0	0	0	1	1	1	1	0	0	1	1	0	1	0	0	1	1	1	1	1	1	1	1	1	1	1	0	0	0	1	0	0	0	1	1	1	1
5012	1	8	3	Mother	regular class	ASD，ADHD	ASD	1	1	1	1	0	0	1	1	0	0	1	0	1	1	0	1	0	0	0	1	1	1	1	0	1	1	1	1	0	0	1	1	1	0	0	0	1	1	0	1	1	1
5013	1	12	7	Mother	special needs class			0	0	0	0	0	0	0	0	0	0	1	1	0	1	0	0	1	1	0	0	1	1	0	0	0	0	0	0	0	1	0	1	0	0	0	0	0	1	0	0	0	1
5015	2	13	7	Mother	regular class	ASD, ADHD	ASD	1	1	1	1	0	0	1	1	0		1	0	1	1	1	1	0	1	1	1	0	1	0	0	1	1	1	1	0	0	1	1	1	0	1	1	1	1	1	1	1	1
5016	1	9	3	Mother	special needs class	ASD, ADHD, ID	ASD	1	1	0	1	1	0	0	1	0	1	1	0	0	1	0	1	0	0	0	1	1	1	0	0	1	0	1	0	0	0	0	1	0	0	1	0	1	1	0	0	1	1
5019	1	9	4	Mother	regular class	ASD, ADHD	ASD	1	1	1	1	1	1	1	1	1	1	1	1	1	1	1	1	1	1	1	1	0	0	1	0	1	0	1	1	1	1	1	0	0	0	1	1	0	1	1	1	1	1
5020	1	11	5	Mother	regular class	ASD	ASD	0	0	0	1	1	0	1	1	0	1	0	1	0	0	1	1	0	1	0	1	1	0	0	0	1	1	1	0	0	0	1	1	0	1	1	1	1	1	0	0	0	1
5021	1	15	9	Mother	special needs class	ASD	ASD	1	0	0	1	1	0	0	0	0	1	0	0	1	0	1	1	0	0	0	1	0	1	0	1	0	0	1	1	1	1	0	0	0	0	1	1	1	1	1	1	0	1
5023	1	10	5	Mother	special needs class	ASD, ADHD	ASD	0	0	1	1	0	0	0	0	0	0	1	0	1	0	1	1	0	0	0	0	1	1	0	0	1	1	0	0	1	1	1	1	0	0	0	1	1	1	0	1	0	1
5024	1	8	2	Mother	regular class	ASD	ASD	1	1	1	1	1	1	0	1	1	1	0	1	1	1	1	0	1	1	1	1	1	1	1	1	1	1	1	1	1	1	1	1	0	1	1	1	1	1	1	1	1	1
5027	1	12	6	Mother	special needs class	ASD, ADHD	ASD	0	0	0	1	1	0	0	0	0	1	0	1	0	0	0	1	0	1	0	0	0	0	0	0	1	0	1	0	0	0	1	1	0	0	1	1	1	1	1	1	0	1
5028	1	11	6	Mother	regular class	ASD, ADHD	ASD	1	1	1	1	0	0	0	1	0	1	1	0	0	1	1	0	1	1	0	1	1	1	0	0	0	0	0	1	0	0	1	1	0	1	1	1	1	0	0	1	1	1
5032	1	7	2	Mother	special needs class	ASD, ID	ASD	1	1	1	1	1	0	0	1	0	1	1	1	1	1	1	0	1	0	0	1	1	1	1	0	0	0	1	1	0	1	1	0	0	0	1	0	1	1	0	1	0	1
5035	1	9	4	Mother	special needs class	ASD	ASD	1	1	1	1	0	0	1	1	0	1	1	1	1	1	1	1	0	0	0	0	1	1	1	0	0	1	1	1	0	1	1	1	0	0	1	1	0	1	1	1	1	1
5037	1	14	8	Mother	special needs class	ASD, ADHD	ASD	1	1	1	1	1	0	1	1	0	1	1	1	1	1	1	1	1	0	0	1	1	1	1	1	1	1	1	0	0	1	1	1	1	1	1	1	1	1	1	1	1	1
5040	1	14	8	Mother	regular class	ASD	ASD	1	1	1	1	0	0	1	1	0	1	1	0	0	1	0	1	0	0	0	1	1	1	1	0	1	1	1	0	0	0	1	1	1	1	1	1	1	1	1	1	0	1
5049	1	6	1	Mother	regular class	ASD, ADHD	ASD	0	1	1	1	0	1	1	0	0	1	0	1	0	0	0	1	0	1	1	1	0	1	1	0	1	1	1	1	0	1	1	1	0	0	1	1	1	0	1	0	1	1
5050	1	14	9	Mother	regular class	ASD, ADHD	ASD	0	1	1	1	0	0	0	1	0	1	1	0	0	1	1	1	0	0	0	1	0	1	0	0	0	1	1	1	1	0	1	1	0	0	1	1	1	1	0	0	1	1
5051	1	12	7	Mother	regular class	ASD, ADHD	ASD	1	1	0	1	1	0	0	0	0	0	1	1	1	1	1	1	0	0	0	1	0	1	1	1	0	1	1	1	0	0	1	1	1	0	0	1	1	1	0	1	1	1
5002	1	8	3	Mother, Father	regular class	ASD, ADHD, LD	ASD	0	0	0	1	0	0	0	0	0	0	0	1	0	0	0	0	0	1	0	1	0	0	0	0	0	1	1	1	0	0	1	1	1	0	0	1	1	0	0	0	0	1
5047	1	14	8	Mother, Father	regular class	ASD, ADHD	ASD	1	1	1	1	1	1	1	1	1	1	0	1	1	1	1	0	1	0	1	1	1	1	1	0	0	1	1	1	0	0	1	1	1	0	1	1	0	1	1	1	1	1
[truncated: 176 more columns]
